# Supplementary material for: IL-33, IL-37, and Vitamin D Interaction Mediate Immunomodulation of Inflammation in Degenerating Cartilage
Source: Antibodies (Basel). 2021 Oct 26;10(4):41. doi: 10.3390/antib10040041 (PMC8628513; doi:10.3390/antib10040041)
Supplement: Supplementary file 1 [file antibodies-10-00041-s001.zip]

Archive with 1 entries (1 files):
- antibodies-1376559-supplementary.pdf
